# Supplementary material for: Cumulative Risks from Stressor Exposures and Personal Risk Factors in the Workplace: Examples from a Scoping Review
Source: Int J Environ Res Public Health. 2021 May 29;18(11):5850. doi: 10.3390/ijerph18115850 (PMC8199163; doi:10.3390/ijerph18115850)
Supplement: Supplementary file 1 [file ijerph-18-05850-s001.zip]

Archive with 1 entries (1 files):
- ijerph-1206464-SI.pdf
